# Supplementary material for: Efficacy of Non-Pharmacological Interventions to Prevent and Treat Delirium in Older Patients: A Systematic Overview. The SENATOR project ONTOP Series
Source: PLoS One. 2015 Jun 10;10(6):e0123090. doi: 10.1371/journal.pone.0123090 (PMC4465742; doi:10.1371/journal.pone.0123090)
Supplement: S6 Table — (XLSX) [file pone.0123090.s009.xlsx]

## Sheet: Foglio1
	Cole 1996	Cole 1998	Morrison 1998	Cole 1999	Conn 2001	Fick 2002	Gonzales 2003	Bitsch 2004	Weber 2004	Milisen 2005	Marik 2006	Siddiqi 2009	Holroyd Leduc 2010	Mak 2010	Skingley 2010	Greer 2011	Hempenius2011	Fox 2012	Carr 2013	Reston 2013	Zhang 2013	Grigoryan 2014	Clegg 2014	Inouye 2014	Alway 2014	Moyce 2014
Chen 2011																			X	X				X
Björkelund 2010																				X
Deschodt 2012																				X		X		X		X
Harari 2007																X				X
Lundstrom 2007								X								X				X	X					X
Marcantonio 2001						X		X	X	X	X	X	X	X		X				X	X	X		X		X
Milisen 2001									X	X						X	X							X
Williams 1985	X	X	X	X															X					X
Wong 2005																X	X			X
Marcantonio 2010																								X
Lapane 2011																				X			X
Yoo 2012																								X
Asplund 2000																		X
Caplan 2007																X	X		X
Inouye 1999						X	X		X		X		X			X	X		X					X
Martinez 2012																				X				X
Skrobik 2010
Vidan 2009													X			X		X		X
Cole 1994	X	X		X	X					X			X
Cole 2002									X	X			X											X
Lundstrom 2005																X				X
Pitkala 2006													X											X
Van Rompaey 2012																								X	X
Tabet 2005																				X
Colombo 2012																				X
Culp 2003																							X
McCaffrey 2006																X
McCaffrey 2004															X
McCaffrey 2009																					X
Ono 2011																					X					X
Taguchi 2007																X					X					X
